# Supplementary material for: UV-B Filter Octylmethoxycinnamate Is a Modulator of the Serotonin and Histamine Receptors in Human Umbilical Arteries
Source: Biomedicines. 2022 May 3;10(5):1054. doi: 10.3390/biomedicines10051054 (PMC9139053; doi:10.3390/biomedicines10051054)
Supplement: Supplementary file 1 [file biomedicines-10-01054-s001.zip]

Archive with 1 entries (1 files):
- biomedicines-1714924-supplementary.pdf
